# Supplementary material for: Rumen Fermentation Characteristics Require More Time to Stabilize When Diet Shifts
Source: Animals (Basel). 2021 Jul 23;11(8):2192. doi: 10.3390/ani11082192 (PMC8388484; doi:10.3390/ani11082192)
Supplement: Supplementary file 1 [file animals-11-02192-s001.zip]

Archive with 1 entries (1 files):
- animals-1255477-supplementary.pdf
